# Supplementary material for: Evoked transients of pH-sensitive fluorescent false neurotransmitter reveal dopamine hot spots in the globus pallidus
Source: eLife. 2018 Dec 19;7:e42383. doi: 10.7554/eLife.42383 (PMC6324876; doi:10.7554/eLife.42383)
Supplement: Figure 3—source code 1. [file elife-42383-fig3-code1.m]

%% Calcium dependence figure

% Normalized DF/F FFN transients for striatum and GPe:
%
% yadjusted_ca0_str: Slice x Time (20 Hz sampling) 0 mM Ca++
% yadjusted_ca2_str: Slice x Time (20 Hz sampling) 2 mM Ca++
% yadjusted_ca4_str: Slice x Time (20 Hz sampling) 4 mM Ca++
%
% yadjusted_ca0_gpe: Slice x Time (20 Hz sampling) 0 mM Ca++
% yadjusted_ca2_gpe: Slice x Time (20 Hz sampling) 2 mM Ca++
% yadjusted_ca4_gpe: Slice x Time (20 Hz sampling) 4 mM Ca++


%% PANEL A

figure; shadederrorplot(yadjusted_ca0_str',colors(1,:),colors(1,:));
hold on; shadederrorplot(yadjusted_ca2_str',colors1(3,:),colors1(3,:));
hold on; shadederrorplot(yadjusted_ca4_str',colors1(4,:),colors1(4,:));

box off
xlim([0,60])
set(gca,'XTick',[0:20:60],'XTickLabel',[-1:1:3],'ycolor','w','xcolor','w')
line([0,20],[1.5,1.5],'color','k','linewidth',6)
line([0,0],[1.5,2.5],'color','k','linewidth',6)

counter = 1;
for i = 1:size(yadjusted_ca0_str,1)
   auc_ca0_str(i) = trapz(yadjusted_ca0_str(i,21:40));
   auc_ca2_str(i) = trapz(yadjusted_ca2_str(i,21:40));
   auc_ca4_str(i) = trapz(yadjusted_ca4_str(i,21:40));
   auc_ca_all_str(counter) = auc_ca0_str(i); counter = counter+1;
   auc_ca_all_str(counter) = auc_ca2_str(i); counter = counter+1;
   auc_ca_all_str(counter) = auc_ca4_str(i); counter = counter+1;
end
auc_ca0_str = (auc_ca0_str/20)*10
auc_ca2_str = (auc_ca2_str/20)*10
auc_ca4_str = (auc_ca4_str/20)*10

%% PANEL B

figure;
for i = 1:size(auc_ca0_str,2)
    plot([1,2,3],[auc_ca0_str(i),auc_ca2_str(i),auc_ca4_str(i)],'k'); hold on;
    plot(1,auc_ca0_str(i),'o','color',colors(1,:),'markerfacecolor', colors(1,:),'MarkerSize',12); hold on; 
    plot(2,auc_ca2_str(i),'o','color',colors1(3,:),'markerfacecolor', colors1(3,:),'MarkerSize',12); hold on; 
    plot(3,auc_ca4_str(i),'o','color',colors1(4,:),'markerfacecolor', colors1(4,:),'MarkerSize',12);
end
set(gca,'xticklabel',[],'xcolor','w'); ylabel('AUC %\DeltaF/F');
xlim([0,4]);
legend({'','0.5 mM Ca','2 mM Ca','4 mM Ca'});
box off

%% PANEL C

figure; shadederrorplot(yadjusted_ca0_gpe',colors1(1,:),colors1(1,:));
hold on; shadederrorplot(yadjusted_ca2_gpe',colors1(3,:),colors1(3,:));
hold on; shadederrorplot(yadjusted_ca4_gpe',colors1(4,:),colors1(4,:))
ylabel('%\DeltaF/F');
box off
xlim([0,60])
set(gca,'XTick',[0:20:60],'XTickLabel',[-1:1:3],'ycolor','w','xcolor','w')
line([0,20],[0.3,0.3],'color','k','linewidth',6)
line([0,0],[0.3,0.8],'color','k','linewidth',6)
ylim([-0.8,0.8]);
%% PANEL D

counter = 1;
auc_ca_all_gpe = [];
for i = 1:size(yadjusted_ca0_gpe,1)
   auc_ca0_gpe(i) = trapz(yadjusted_ca0_gpe(i,21:40));
   auc_ca2_gpe(i) = trapz(yadjusted_ca2_gpe(i,21:40));
   auc_ca4_gpe(i) = trapz(yadjusted_ca4_gpe(i,21:40));
   auc_ca_all_gpe(counter) = auc_ca0_gpe(i); counter = counter+1;
   auc_ca_all_gpe(counter) = auc_ca2_gpe(i); counter = counter+1;
   auc_ca_all_gpe(counter) = auc_ca4_gpe(i); counter = counter+1;
end
auc_ca0_gpe = (auc_ca0_gpe/20)*10
auc_ca2_gpe = (auc_ca2_gpe/20)*10
auc_ca4_gpe = (auc_ca4_gpe/20)*10

figure;
for i = 1:size(auc_ca0_gpe,2)
    plot([1,2,3],[auc_ca0_gpe(i),auc_ca2_gpe(i),auc_ca4_gpe(i)],'k'); hold on;
    plot(1,auc_ca0_gpe(i),'o','color',colors1(1,:),'markerfacecolor', colors1(1,:),'MarkerSize',12); hold on; 
    plot(2,auc_ca2_gpe(i),'o','color',colors1(3,:),'markerfacecolor',colors1(3,:),'MarkerSize',12); hold on; 
    plot(3,auc_ca4_gpe(i),'o','color',colors1(4,:),'markerfacecolor',colors1(4,:),'MarkerSize',12);
    set(gca,'xticklabel',[],'xcolor','w'); ylabel('AUC %\DeltaF/F');
end
xlim([0,4]);
legend({'','0.5 mM Ca','2 mM Ca','4 mM Ca'});

%% STATISTICS


names = [repmat('Str',9,1);repmat('GPe',16,1)]
t = table(names,[auc_ca0_str,auc_ca0_gpe]',[auc_ca2_str,auc_ca2_gpe]',[auc_ca4_str,auc_ca4_gpe]','variablenames',{'Region','auc1','auc2','auc3'})
concentration = [0.5,2,4]
rm = fitrm(t,'auc1-auc3 ~ Region','WithinDesign',concentration)

ranovatbl = ranova(rm)
