# Supplementary material for: Evoked transients of pH-sensitive fluorescent false neurotransmitter reveal dopamine hot spots in the globus pallidus
Source: eLife. 2018 Dec 19;7:e42383. doi: 10.7554/eLife.42383 (PMC6324876; doi:10.7554/eLife.42383)
Supplement: Figure 5—source code 1. [file elife-42383-fig5-code1.m]

% Four matrices organized as time in 100 ms intervals (rows)
% and field of view (columns)
%
% Stimulation from rows 50 - rows 55 

% gpe_intensities_10Hz
% gpe_intensities_50Hz

% str_intensities_10Hz
% str_intensities_50Hz

% The function histpoints is located at the end of the file and should be
% saved as its own .m file and added to the path, for analysis purposes
%% PANEL A
% GPe plots

figure; shadederrorplot(100*(gpe_intensities_10Hz),color10,color10);
hold on; shadederrorplot(100*(gpe_intensities_50Hz),color50,color50);

xlim([30,70])
ylim([-.5,3.5])
box off
set(gca,'xtick',[],'xcolor','w','ytick',[],'ycolor','w');

%% PANEL B 
% Striatal plots

figure; shadederrorplot(100*(str_intensities_10Hz),color10,color10);
hold on; shadederrorplot(100*(str_intensities_50Hz),color50,color50);

xlim([30,70])
ylim([-.5,3.5])
box off
set(gca,'xtick',[],'xcolor','w','ytick',[],'ycolor','w');
set(gcf,'paperpositionmode','auto')
print('Freq_dependent_str','-dtiff')

%% PANEL C 
% AUC values for the 10 and 50 Hz stimulations

% AUC values calculated over the 1s from stimulus onset

str10_auc = 100*auc(str_intensities_10Hz([51:60],:));
gpe10_auc = 100*auc(gpe_intensities_10Hz([51:60],:));

str50_auc = 100*auc(str_intensities_50Hz([51:60],:));
gpe50_auc = 100*auc(gpe_intensities_50Hz([51:60],:));

str10_auc_se = std(str10_auc)/sqrt(numel(str10_auc));
str50_auc_se = std(str50_auc)/sqrt(numel(str50_auc));
gpe10_auc_se = std(gpe10_auc)/sqrt(numel(gpe10_auc));
gpe50_auc_se = std(gpe50_auc)/sqrt(numel(gpe50_auc));


figure(1); histpoints({str10_auc,str50_auc,gpe10_auc,gpe50_auc},'palette',[color10;color50;color10;color50]); ylim([-2,30]); print('str_gpe_comparison_dots','-dsvg'); 
figure(2); histpoints({str10_auc,str50_auc,gpe10_auc,gpe50_auc},'palette',[color10;color50;color10;color50],'box'); ylim([-2,30]); print('str_gpe_comparison_box','-dsvg'); 

fprintf('%1.3f %1.3f %1.3f\n',mean(str10_auc),mean(str10_auc)-tinv(.95,numel(str10_auc)-1)*str10_auc_se,mean(str10_auc)+tinv(.95,numel(str10_auc)-1)*str10_auc_se)
fprintf('%1.3f %1.3f %1.3f\n',mean(str50_auc),mean(str50_auc)-tinv(.95,numel(str50_auc)-1)*str50_auc_se,mean(str50_auc)+tinv(.95,numel(str50_auc)-1)*str50_auc_se)
fprintf('%1.3f %1.3f %1.3f\n',mean(gpe10_auc),mean(gpe10_auc)-tinv(.95,numel(gpe10_auc)-1)*gpe10_auc_se,mean(gpe10_auc)+tinv(.95,numel(gpe10_auc)-1)*gpe10_auc_se)
fprintf('%1.3f %1.3f %1.3f\n',mean(gpe50_auc),mean(gpe50_auc)-tinv(.95,numel(gpe50_auc)-1)*gpe50_auc_se,mean(gpe50_auc)+tinv(.95,numel(gpe50_auc)-1)*gpe50_auc_se)

%% 
function varargout = histpoints(varargin)


% varargout = histpoints(varargin)
%
% Input a cell array containing vectors
% with data
%
% {[data1],[data2],[data3]} and histpoints will 
% return a scatter plot with data values on y-axis
% spread by an amount proportional to the marginal probability
%
% use optional tag 'palette' to specify colors
%
% other options:
% 'lineup'
% 'paired'
% 'box'
% 'boxalpha'
% 'gamma'
% 'marker'
% 'markersize'


    palette = cell2mat(varargin(1+find(strcmp([varargin],'palette'))));
    
    if find(strcmp(varargin,'palette')==1); palette = varargin{find(strcmp(varargin,'palette')==1)+1}; else count=1; for i = [60,240,300,100,280,340,140,320]; palette(count,:) = hsl2rgb([(i)/360,.7,.7]); count=count+1; end; end
    if find(strcmp(varargin,'lineup')==1); lineup = 1; else lineup = []; end
    if find(strcmp(varargin,'paired')==1); paired = 1; else paired = []; end
    if find(strcmp(varargin,'box')==1); boxopt = 1; else boxopt = []; end
    if find(strcmp(varargin,'gamma')==1); gamma = varargin{find(strcmp(varargin,'gamma')==1)+1}; else gamma = 0.5; end
    if find(strcmp(varargin,'boxalpha')==1); boxalpha = varargin{find(strcmp(varargin,'boxalpha')==1)+1}; else boxalpha = 1; end
    if find(strcmp(varargin,'marker')==1); marker = varargin{find(strcmp(varargin,'marker')==1)+1}; else marker = 'o'; end
    if find(strcmp(varargin,'markersize')==1); markersize = varargin{find(strcmp(varargin,'markersize')==1)+1}; else markersize = 12; end
    if find(strcmp(varargin,'ci')==1); useci=1; else useci=0; end
    
    data = varargin{1};
    
    % Let user specify the sizes of markers if the second argument is the
    % same size as the data
    if nargin>1 & size(varargin{2}) == size(data); markersize = varargin{2}; end
    
    for i = 1:size(data,2)
        dummy = data{i};
        [r,c] = find(isnan(dummy)==1);
        dummy = dummy(:,setxor([1:size(dummy,2)],c))
        data{i} = dummy;
    end
        
    %%% Design histogram layout for plots %%%%%
    switch isempty(boxopt)
        case 1
            for i = 1:size(data,2)
                
                % Sort the data by magnitude (for the
                % interpolation/binning)
                
                if numel(markersize)==1;
                    dummysort = sort(data{i});
                else
                    dummysort = sortrows([data{i}',markersize{i}'],1);
                    markersort = dummysort(:,2);
                    dummysort = dummysort(:,1);
                end
                
                % If the data is lined up, it won't bulge out with a
                % Gaussian to display the data
                
                if isempty(lineup)
                    
                    dummyfdbin = 2*numel(data{i})^(-1/3)*(prctile(data{i},75)-prctile(data{i},25)); % Freedman Diaconis binning
                    rng = linspace(dummysort(1),dummysort(end),max(fix((dummysort(end)-dummysort(1))/dummyfdbin),2));
                    distr = interp1(rng,histc(dummysort,rng),[min(dummysort):range(dummysort)/numel(dummysort):max(dummysort)]);

                    distr = distr([1:numel(distr)-1]);
                    distr(isnan(distr))=0;

                    if numel(markersize)==1
                        
                        plot(i+.25*(sign(0.5-rand(1,numel(distr))).*rand(1,numel(distr*.5)).*mat2gray(smooth(distr,5)',[min(distr),max(distr)])),...
                            dummysort,'o','markerfacecolor',palette(i,:),'markeredgecolor','k','markersize',markersize,'linewidth',1)
                    
                    else

                        xes = i+.25*(sign(0.5-rand(1,numel(distr))).*rand(1,numel(distr*.5)).*mat2gray(smooth(distr,5)',[min(distr),max(distr)]));
                        yes = dummysort;

                        for j = 1:numel(dummysort);
                            plot(xes(j),yes(j),'o','markerfacecolor',palette(i,:),'markeredgecolor','k','markersize',markersort(j),'linewidth',1); hold on;
                        end
                    end

                else
                    
                    % Pairing the data with a line 
                    
                    if ~isempty(paired) & i == 1;

                        %palette = cubehelix(50,'gamma',gamma);
                        %palette = palette([1:3:end],:);

                        for j = 1:numel(data{1});

                           line([1,2],[data{1}(j),data{2}(j)],'linewidth',0.3,'color','k'); hold on;

                           plot(1,data{1}(j),marker,'markerfacecolor',palette(j,:),'markeredgecolor','k','markersize',markersize,'linewidth',1);
                           plot(2,data{2}(j),marker,'markerfacecolor',palette(j,:),'markeredgecolor','k','markersize',markersize,'linewidth',1);

                        end
                    end
                    hold on;

                    %plot(i,data{i},'o','markerfacecolor',palette(i,:),'markeredgecolor','k','markersize',12,'linewidth',1);

                end

                hold on;

            end
            
        case 0
           
            % Box defaults
            boxwidth = .25;
            boxcenter = .5;
            linewidth = 2;
            
           for i = 1:size(data,2)
               
               % Box variables
               if useci==1
                   ci95 = @(x) norminv([0.025 0.975],mean(x),std(x)/sqrt(numel(x)))
                   
                   civalues = deal(ci95(data{i}));
                   boxbottom = civalues(1);
                   boxtop = civalues(2);
                   
                   line([i,i],[boxbottom,boxtop],'color','k','linewidth',2);
                   line([i-boxwidth,i+boxwidth],[mean(data{i}),mean(data{i})],'color','k','linewidth',2);
                   line([i-boxwidth,i+boxwidth],[boxbottom,boxbottom],'color','k','linewidth',2);
                   line([i-boxwidth,i+boxwidth],[boxtop,boxtop],'color','k','linewidth',2);
                   
                   %boxbottom = prctile(data{i},5);
                   %boxtop = prctile(data{i},95);

                   %line([i,i],[prctile(data{i},25),boxbottom],'color','k','linewidth',2);
                   %line([i,i],[prctile(data{i},75),boxtop],'color','k','linewidth',2);

                   %line([i-boxwidth,i+boxwidth],[prctile(data{i},75),prctile(data{i},75)],'color','k','linewidth',2);
                   %line([i-boxwidth,i+boxwidth],[prctile(data{i},25),prctile(data{i},25)],'color','k','linewidth',2);

                   %line([i-boxwidth,i+boxwidth],[boxtop,boxtop],'color','k','linewidth',2);
                   %line([i-boxwidth,i+boxwidth],[boxbottom,boxbottom],'color','k','linewidth',2);

                   %patch([i-boxwidth,i+boxwidth,i+boxwidth,i-boxwidth],...
                   %[prctile(data{i},25),prctile(data{i},25),prctile(data{i},75),prctile(data{i},75)],...
                   %palette(i,:),'facealpha',boxalpha); hold on;

                   %line([i-boxwidth,i+boxwidth],[mean(data{i}),mean(data{i})],'color','k','linewidth',2);
                   %line([i-boxwidth,i+boxwidth],[mean(data{i}),mean(data{i})],'color','k','linewidth',2);
               else
                   boxbottom = mean(data{i})-std(data{i})/sqrt(numel(data{i}));
                   boxtop = mean(data{i})+std(data{i})/sqrt(numel(data{i}));

                   line([i,i],[mean(data{i})-2*std(data{i})/sqrt(numel(data{i})),boxbottom],'color','k','linewidth',2);
                   line([i,i],[mean(data{i})+2*std(data{i})/sqrt(numel(data{i})),boxtop],'color','k','linewidth',2);

                   line([i-boxwidth,i+boxwidth],[mean(data{i})-2*std(data{i})/sqrt(numel(data{i})),mean(data{i})-2*std(data{i})/sqrt(numel(data{i}))],'color','k','linewidth',2);
                   line([i-boxwidth,i+boxwidth],[mean(data{i})+2*std(data{i})/sqrt(numel(data{i})),mean(data{i})+2*std(data{i})/sqrt(numel(data{i}))],'color','k','linewidth',2);

                   patch([i-boxwidth,i+boxwidth,i+boxwidth,i-boxwidth],...
                   [boxbottom,boxbottom,boxtop,boxtop],...
                   palette(i,:),'facealpha',boxalpha); hold on;

                   line([i-boxwidth,i+boxwidth],[mean(data{i}),mean(data{i})],'color','k','linewidth',2);
                   line([i-boxwidth,i+boxwidth],[mean(data{i}),mean(data{i})],'color','k','linewidth',2);
               end
               
           end
            
    end
  
    
    xlim([0,size(data,2)+1]);
    box off;
    set(gca,'XColor','w','YColor','k','TickDir','out','FontName','arial','FontSize',12)
    
end

%%


function varargout = histpoints(varargin)


% varargout = histpoints(varargin)
%
% Input a cell array containing vectors
% with data
%
% {[data1],[data2],[data3]} and histpoints will 
% return a scatter plot with data values on y-axis
% spread by an amount proportional to the marginal probability
%
% use optional tag 'palette' to specify colors
%
% other options:
% 'lineup'
% 'paired'
% 'box'
% 'boxalpha'
% 'gamma'
% 'marker'
% 'markersize'


    palette = cell2mat(varargin(1+find(strcmp([varargin],'palette'))));
    
    if find(strcmp(varargin,'palette')==1); palette = varargin{find(strcmp(varargin,'palette')==1)+1}; else count=1; for i = [60,240,300,100,280,340,140,320]; palette(count,:) = hsl2rgb([(i)/360,.7,.7]); count=count+1; end; end
    if find(strcmp(varargin,'lineup')==1); lineup = 1; else lineup = []; end
    if find(strcmp(varargin,'paired')==1); paired = 1; else paired = []; end
    if find(strcmp(varargin,'box')==1); boxopt = 1; else boxopt = []; end
    if find(strcmp(varargin,'gamma')==1); gamma = varargin{find(strcmp(varargin,'gamma')==1)+1}; else gamma = 0.5; end
    if find(strcmp(varargin,'boxalpha')==1); boxalpha = varargin{find(strcmp(varargin,'boxalpha')==1)+1}; else boxalpha = 1; end
    if find(strcmp(varargin,'marker')==1); marker = varargin{find(strcmp(varargin,'marker')==1)+1}; else marker = 'o'; end
    if find(strcmp(varargin,'markersize')==1); markersize = varargin{find(strcmp(varargin,'markersize')==1)+1}; else markersize = 12; end
    if find(strcmp(varargin,'ci')==1); useci=1; else useci=0; end
    
    data = varargin{1};
    
    % Let user specify the sizes of markers if the second argument is the
    % same size as the data
    if nargin>1 & size(varargin{2}) == size(data); markersize = varargin{2}; end
    
    for i = 1:size(data,2)
        dummy = data{i};
        [r,c] = find(isnan(dummy)==1);
        dummy = dummy(:,setxor([1:size(dummy,2)],c))
        data{i} = dummy;
    end
        
    %%% Design histogram layout for plots %%%%%
    switch isempty(boxopt)
        case 1
            for i = 1:size(data,2)
                
                % Sort the data by magnitude (for the
                % interpolation/binning)
                
                if numel(markersize)==1;
                    dummysort = sort(data{i});
                else
                    dummysort = sortrows([data{i}',markersize{i}'],1);
                    markersort = dummysort(:,2);
                    dummysort = dummysort(:,1);
                end
                
                % If the data is lined up, it won't bulge out with a
                % Gaussian to display the data
                
                if isempty(lineup)
                    
                    dummyfdbin = 2*numel(data{i})^(-1/3)*(prctile(data{i},75)-prctile(data{i},25)); % Freedman Diaconis binning
                    rng = linspace(dummysort(1),dummysort(end),max(fix((dummysort(end)-dummysort(1))/dummyfdbin),2));
                    distr = interp1(rng,histc(dummysort,rng),[min(dummysort):range(dummysort)/numel(dummysort):max(dummysort)]);

                    distr = distr([1:numel(distr)-1]);
                    distr(isnan(distr))=0;

                    if numel(markersize)==1
                        
                        plot(i+.25*(sign(0.5-rand(1,numel(distr))).*rand(1,numel(distr*.5)).*mat2gray(smooth(distr,5)',[min(distr),max(distr)])),...
                            dummysort,'o','markerfacecolor',palette(i,:),'markeredgecolor','k','markersize',markersize,'linewidth',1)
                    
                    else

                        xes = i+.25*(sign(0.5-rand(1,numel(distr))).*rand(1,numel(distr*.5)).*mat2gray(smooth(distr,5)',[min(distr),max(distr)]));
                        yes = dummysort;

                        for j = 1:numel(dummysort);
                            plot(xes(j),yes(j),'o','markerfacecolor',palette(i,:),'markeredgecolor','k','markersize',markersort(j),'linewidth',1); hold on;
                        end
                    end

                else
                    
                    % Pairing the data with a line 
                    
                    if ~isempty(paired) & i == 1;

                        %palette = cubehelix(50,'gamma',gamma);
                        %palette = palette([1:3:end],:);

                        for j = 1:numel(data{1});

                           line([1,2],[data{1}(j),data{2}(j)],'linewidth',0.3,'color','k'); hold on;

                           plot(1,data{1}(j),marker,'markerfacecolor',palette(j,:),'markeredgecolor','k','markersize',markersize,'linewidth',1);
                           plot(2,data{2}(j),marker,'markerfacecolor',palette(j,:),'markeredgecolor','k','markersize',markersize,'linewidth',1);

                        end
                    end
                    hold on;

                    %plot(i,data{i},'o','markerfacecolor',palette(i,:),'markeredgecolor','k','markersize',12,'linewidth',1);

                end

                hold on;

            end
            
        case 0
           
            % Box defaults
            boxwidth = .25;
            boxcenter = .5;
            linewidth = 2;
            
           for i = 1:size(data,2)
               
               % Box variables
               if useci==1
                   ci95 = @(x) norminv([0.025 0.975],mean(x),std(x)/sqrt(numel(x)))
                   
                   civalues = deal(ci95(data{i}));
                   boxbottom = civalues(1);
                   boxtop = civalues(2);
                   
                   line([i,i],[boxbottom,boxtop],'color','k','linewidth',2);
                   line([i-boxwidth,i+boxwidth],[mean(data{i}),mean(data{i})],'color','k','linewidth',2);
                   line([i-boxwidth,i+boxwidth],[boxbottom,boxbottom],'color','k','linewidth',2);
                   line([i-boxwidth,i+boxwidth],[boxtop,boxtop],'color','k','linewidth',2);
                   
                   %boxbottom = prctile(data{i},5);
                   %boxtop = prctile(data{i},95);

                   %line([i,i],[prctile(data{i},25),boxbottom],'color','k','linewidth',2);
                   %line([i,i],[prctile(data{i},75),boxtop],'color','k','linewidth',2);

                   %line([i-boxwidth,i+boxwidth],[prctile(data{i},75),prctile(data{i},75)],'color','k','linewidth',2);
                   %line([i-boxwidth,i+boxwidth],[prctile(data{i},25),prctile(data{i},25)],'color','k','linewidth',2);

                   %line([i-boxwidth,i+boxwidth],[boxtop,boxtop],'color','k','linewidth',2);
                   %line([i-boxwidth,i+boxwidth],[boxbottom,boxbottom],'color','k','linewidth',2);

                   %patch([i-boxwidth,i+boxwidth,i+boxwidth,i-boxwidth],...
                   %[prctile(data{i},25),prctile(data{i},25),prctile(data{i},75),prctile(data{i},75)],...
                   %palette(i,:),'facealpha',boxalpha); hold on;

                   %line([i-boxwidth,i+boxwidth],[mean(data{i}),mean(data{i})],'color','k','linewidth',2);
                   %line([i-boxwidth,i+boxwidth],[mean(data{i}),mean(data{i})],'color','k','linewidth',2);
               else
                   boxbottom = mean(data{i})-std(data{i})/sqrt(numel(data{i}));
                   boxtop = mean(data{i})+std(data{i})/sqrt(numel(data{i}));

                   line([i,i],[mean(data{i})-2*std(data{i})/sqrt(numel(data{i})),boxbottom],'color','k','linewidth',2);
                   line([i,i],[mean(data{i})+2*std(data{i})/sqrt(numel(data{i})),boxtop],'color','k','linewidth',2);

                   line([i-boxwidth,i+boxwidth],[mean(data{i})-2*std(data{i})/sqrt(numel(data{i})),mean(data{i})-2*std(data{i})/sqrt(numel(data{i}))],'color','k','linewidth',2);
                   line([i-boxwidth,i+boxwidth],[mean(data{i})+2*std(data{i})/sqrt(numel(data{i})),mean(data{i})+2*std(data{i})/sqrt(numel(data{i}))],'color','k','linewidth',2);

                   patch([i-boxwidth,i+boxwidth,i+boxwidth,i-boxwidth],...
                   [boxbottom,boxbottom,boxtop,boxtop],...
                   palette(i,:),'facealpha',boxalpha); hold on;

                   line([i-boxwidth,i+boxwidth],[mean(data{i}),mean(data{i})],'color','k','linewidth',2);
                   line([i-boxwidth,i+boxwidth],[mean(data{i}),mean(data{i})],'color','k','linewidth',2);
               end
               
           end
            
    end
  
    
    xlim([0,size(data,2)+1]);
    box off;
    set(gca,'XColor','w','YColor','k','TickDir','out','FontName','arial','FontSize',12)
    
end
