# Supplementary material for: Evoked transients of pH-sensitive fluorescent false neurotransmitter reveal dopamine hot spots in the globus pallidus
Source: eLife. 2018 Dec 19;7:e42383. doi: 10.7554/eLife.42383 (PMC6324876; doi:10.7554/eLife.42383)
Supplement: Figure 6—source code 1. [file elife-42383-fig6-code1.m]

%% Nomifensine effects on GPe and Str transients
%
% Variables 
%
% ctrl: Slice x Frame (10 Hz sampling) before nomifensine
% nomi: Slice x Frame (10 Hz sampling) after ten minutes of nomifensine
% str_ctrl: Slice x Frame (10 Hz sampling) before nomifensine
% str_nomi: Slice x Frame (10 Hz sampling) after ten minutes of nomifensine

interval = [20:40];

%% Panels A and B

thisfigure=1;
if thisfigure;
    figure; shadederrorplot(100*ctrl',colors1(3,:),colors1(3,:)); hold on;
    shadederrorplot(100*nomi',colors1(4,:),colors1(4,:));
    set(gca,'XTick',[0:20:60],'XTickLabel',[-1:1:5],'Xcolor','k','Ycolor','w');
    xlim([0,60]);
    ylim([-1,1.5]);
    line([0,0],[0,0.5],'color','k','linewidth',8);
    line([0,10],[0,0],'color','k','linewidth',8);
    set(gca,'position',[0.13,0.12,0.78,0.81],'xcolor','w')
end

figure;
for i = [1:size(nomi,1)]
    ctrl_auc(i) = 10*trapz(ctrl(i,interval))/numel(interval);
    nomi_auc(i) = 10*trapz(nomi(i,interval))/numel(interval);
    plot([1,2],[ctrl_auc(i),nomi_auc(i)],'k'); hold on;
    plot(1,ctrl_auc(i),'o','color',colors1(3,:),'markersize',12,'markerfacecolor',colors1(3,:),'markeredgecolor','k');
    plot(2,nomi_auc(i),'o','color',colors1(4,:),'markersize',12,'markerfacecolor',colors1(4,:),'markeredgecolor','k');
end
%% Panels C and D

figure; 
shadederrorplot(str_ctrl',colors1(3,:),colors1(3,:)); hold on;
shadederrorplot(str_nomi',colors1(4,:),colors1(4,:));
ylim([-0.5,1.5]);
line([0,0],[0.5,1],'color','k','linewidth',8);
line([0,10],[0.5,0.5],'color','k','linewidth',8);
box off;

xlim([0,60])
set(gca,'XTick',[0:20:60],'XTickLabel',[-1:1:2],'Ycolor','w','Xcolor','w')
ylim([-0.5,1.5])
ylabel('% \DeltaF/F')
set(gca,'position',[0.13,0.12,0.78,0.81])

figure;
for i = [1:13,15:size(str_ctrl,1)]
    str_ctrl_auc(i) = 10*trapz(str_ctrl(i,interval))/numel(interval);
    str_nomi_auc(i) = 10*trapz(str_nomi(i,interval))/numel(interval);
    plot([1,2],[str_ctrl_auc(i),str_nomi_auc(i)],'k'); hold on;
    plot(1,str_ctrl_auc(i),'o','color',colors1(3,:),'markersize',12,'markerfacecolor',colors1(3,:),'markeredgecolor','k');
    plot(2,str_nomi_auc(i),'o','color',colors1(4,:),'markersize',12,'markerfacecolor',colors1(4,:),'markeredgecolor','k');
end

set(gca,'XTick',[1,2]); set(gca,'XTickLabel',{'Ctrl','Nomifensine'},'Xcolor','w')
[h,p] = ttest(str_ctrl_auc,str_nomi_auc);
xlim([0,3])
ylim([-5,20])
ylabel('AUC % \DeltaF/F')
box off

%% Panels E and F

figure;
y=[];

for i = 1:10
   [a(i),b(i)] = logfit([0:35],ctrl(i,[25:60]),'linear');  
   y(:,i) = b(i)+a(i)*[0:35];
   %y(:,i) = b(i)*2.718.^(a(i)*[0:35]);
   hm(i) = (-(1/2)*b(i))/a(i);
   plot(ctrl(i,:))
   hold on; plot([25:60],y(:,i),'r')
   r2(i) = sum((y(:,i)-mean(ctrl(i,[25:60]))).^2)/sum((ctrl(i,[25:60])-mean(ctrl(i,[25:60]))).^2);
end

y=[];

for i = 1:10
   [a(i),b(i)] = logfit([0:35],nomi(i,[25:60]),'linear');  
   y(:,i) = b(i)+a(i)*[0:35];
   %y(:,i) = b(i)*2.718.^(a(i)*[0:35]);
   hm2(i) = (-(1/2)*b(i))/a(i);
   plot(ctrl(i,:))
   hold on; plot([25:60],y(:,i),'r')
   r2_2(i) = sum((y(:,i)-mean(nomi(i,[25:60]))).^2)/sum((nomi(i,[25:60])-mean(nomi(i,[25:60]))).^2);
end

figure; 
plotset = intersect(find(r2>0.3),find(r2_2>0.3));

%plot(ones(1,numel(plotset)),hm(plotset),'o'); hold on; 
%plot(2*ones(1,numel(plotset)),hm2(plotset),'bo')

figure; histpoints({0.05*hm(plotset),0.05*hm2(plotset)},'lineup','paired','palette',repmat([230,230,143]/255,10,1)); ylabel('Decay time to half-max (s)'); saveas(gcf,'D:\GPeFFNPaper\FINALIZEDFigures\nomi_halfmax_ctrl_v_nomi.svg');
figure; histpoints({r2(plotset),r2_2(plotset)},'lineup','paired','palette',repmat([230,230,143]/255,10,1)); ylim([0,1]); ylabel('R2 for linear fit'); saveas(gcf,'D:\GPeFFNPaper\FINALIZEDFigures\nomi_halfmax_r2_ctrl_v_nomi.svg');
