# Supplementary material for: Evoked transients of pH-sensitive fluorescent false neurotransmitter reveal dopamine hot spots in the globus pallidus
Source: eLife. 2018 Dec 19;7:e42383. doi: 10.7554/eLife.42383 (PMC6324876; doi:10.7554/eLife.42383)
Supplement: Figure 7—source code 1. [file elife-42383-fig7-code1.m]

%% 

% GPe FFN transient data is organized into cells
% where each cell represents multiple fields of view
% from a slice
%
% e.g., global_xes{1} has 18 x-values
% and global_yes{1} has corresponding 18 y-values
% whereas global_I{1} contains the baseline subtracted DF/F
% global_auc{I} are auROC values for each transient,
% calculated based on values taken from the baseline before and the baseline after
% stimulation

% global_xes
% global_yes
% global_I
%
% global_auc are auROC values multiplied by ten
%
% meanimage contains 494 sampled fields of view, which is the average of the first fifty frames,
% or five seconds at the beginning of an imaging session (used in panel C)
% all_intensities_gpe contains 494 corresponding normalized FFN transients 
%
% sampled_gpe_intensity contains 477 normalized FFN transients from GPe
% sampled_str_intensity contains 84 normalized FFN transients from striatum
%
% The functions detrend2 and histpoints are located at the end of the file and should be
% saved as its own .m file and added to the path, for analysis purposes

%% PANEL A

% Normalized to timepoint of stimulation (100)
gpe_hotspot = (loaded_data{27}(74).intensity([80:200])-loaded_data{27}(74).intensity([100]))./loaded_data{27}(74).intensity([100]);
striatum_representative = (loaded_data{27}(133).intensity([80:200])-loaded_data{27}(133).intensity([100]))./loaded_data{27}(133).intensity([100]);

figure; 
set(0,'DefaultLineLineWidth',4)
plot(100*interp1([0:2:120],striatum_representative([1:2:end]),[0:1:119])); xlim([0,120]); ylim(100*[-0.02,0.04])
hold on; plot(100*interp1([0:2:120],gpe_hotspot([1:2:end]),[0:1:119])); xlim([0,120]); ylim(100*[-0.02,0.04])
box off;
set(gca,'TickDir','out','XTick',[0:20:120],'xticklabel',[-1:1:6],'FontSize',16,'LineWidth',2);
legend({'Str','GPe'})
xlabel('Time (s)')
ylabel('\DeltaF/F')

%% PANEL B

figure;
subplot(2,2,1); imshow(loaded_data{27}(74).mean);
subplot(2,2,3); imshow(loaded_data{27}(133).mean);

cf1=edge(loaded_data{27}(74).mean,'canny',0.2);
cf2=edge(loaded_data{27}(133).mean,'canny',0.2);
cf1([46:56],[46:56])=0;cf2([46:56],[46:56])=0;
subplot(2,2,2); imshow(imcomplement(cf1),'initialmagnification',300); 
subplot(2,2,4); imshow(imcomplement(cf2),'initialmagnification',300); 

%% PANEL C

mask_image = (imfill(im2bw(loaded_data{12}(10).mean,0),'holes'));

sampled_str_mean=[];
sampled_str_intensity=[];

striatal_idxes = [16*ones(numel([61:72]),1),[61:72]';...
    18*ones(numel([9,15,20,23,26,29,33]),1),[9,15,20,23,26,29,33]';...
    20*ones(numel([32,35,44,47]),1),[32,35,44,47]';...
    22*ones(numel([3,5,6,7,8,12,13,14,15,17,18,19,20,24:29,31:37,39:73]),1),[3,5,6,7,8,12,13,14,15,17,18,19,20,24:29,31:37,39:73]'];

figure;
count = 1;
for i = 1:size(striatal_idxes,1)
    sampled_str_mean(:,:,count) = loaded_data{striatal_idxes(i,1)}(striatal_idxes(i,2)).mean;
    sampled_str_intensity(:,count) = detrend2(loaded_data{striatal_idxes(i,1)}(striatal_idxes(i,2)).intensity([50:200]),[40:50]);
    sampled_str_intensity(:,count) = sampled_str_intensity(:,count) - sampled_str_intensity(50,count);
    sampled_str_canny(count) = sum(sum(mask_image.*edge(sampled_str_mean(:,:,i),'canny',0.2)));
    sampled_str_auc(count) = trapz(sampled_str_intensity([50:70],count));
    tmp = sampled_str_mean(:,:,i);
    sampled_str_f0mean(count) = mean(mean(tmp(tmp>0)));
    count=count+1;
end

sampled_gpe_canny=[];
sampled_gpe_auc=[];

str_rois = [108:115,395:403];
count=1;
for i = setxor([1:size(sampled_gpe_meanimage,3)],str_rois)
    sampled_gpe_canny(count) = sum(sum(mask_image.*edge(sampled_gpe_meanimage(:,:,i),'canny',0.2)));
    sampled_gpe_auc(count) = trapz(all_intensities_gpe([20:40],count));
    tmp = sampled_gpe_meanimage(:,:,i);
    sampled_gpe_f0mean(count) = mean(mean(tmp(tmp>0)));
    count=count+1;
end

sampled_gpe_auc = 50*sampled_gpe_auc;
sampled_str_auc = 50*sampled_str_auc;

% PLOT CANNY FIGURE
gpecolor = [217,83,25]/255;
strcolor = [0,114,189]/255;
set(0,'defaultlinelinewidth',1)

figure(1); plot(sampled_gpe_canny,sampled_gpe_auc,'ko','markerfacecolor',gpecolor);

r1 = corrcoef(sampled_gpe_canny,sampled_gpe_auc);
r1 = r1(2);

hold on; plot(sampled_str_canny,sampled_str_auc,'ko','markerfacecolor',strcolor);

ylim([-20,60])

r2 = corrcoef(sampled_str_canny,sampled_str_auc);
r2 = r2(2);

p1=polyfit(sampled_str_canny,sampled_str_auc,1);
p2=polyfit(sampled_gpe_canny,sampled_gpe_auc,1);
l1 = polyval(p1,[0:200:1400]);
l2 = polyval(p2,[0:200:1400]);

plot([0:200:1400],l1,'--','linewidth',4);
plot([0:200:1400],l2,'--','linewidth',4);
set(gca,'FontSize',12,'linewidth',2)

legend({sprintf('GPe (N=%1.0f) r=%1.3f',numel(sampled_gpe_canny),r1),sprintf('Striatal (N=%1.0f) r=%1.3f',numel(sampled_str_canny),r2)})
box off
set(gca,'tickdir','out')


%% Assessing correlation between the level of fluorescent signal prior to stimulus and the size of FFN transient (GPe)

figure('color','w'); 
hold on;
plot(sampled_gpe_f0mean,sampled_gpe_auc,'ko','markerfacecolor',gpecolor); 

r1 = corrcoef(sampled_gpe_f0mean,sampled_gpe_auc);
r1 = r1(2);

p1=polyfit(sampled_gpe_f0mean,sampled_gpe_auc,1);
l1 = polyval(p1,[0:.2:1]);

plot([0:.2:1],l1,'--','linewidth',4,'color',gpecolor);
set(gca,'FontSize',12,'linewidth',2)

legend({sprintf('GPe (N=%1.0f) r=%1.3f',numel(sampled_gpe_canny),r1)})
box off
set(gca,'tickdir','out')
xlabel('Initial fluorescence (A.U.)')
ylabel('\DeltaF/F AUC')

%% PANEL F

clearvars global_auroc_cc;

Nslices=28;

for i = 1:Nslices
   for j = 1:size(global_I{i},1)
       global_auroc_cc{i}(j) = auc(global_I{i}(j,[30:50])');
   end
end

quarter_1=[];
quarter_2=[];
quarter_3=[];
quarter_4=[];

d=sort(cell2mat(global_auroc_cc));

for i = 1:size(global_auroc_cc,2)
    
    d(1) = prctile(global_auroc_cc{i},25);
    d(2) = prctile(global_auroc_cc{i},50);
    d(3) = prctile(global_auroc_cc{i},75);
    d(4) = prctile(global_auroc_cc{i},100);
    
    if ~isempty(find(global_auroc_cc{i}<=d(1)))
        set1 = find(global_auroc_cc{i}<=d(1));
        set1_d = triu(pdist2([global_xes{i}(set1),global_yes{i}(set1)],[global_xes{i}(set1),global_yes{i}(set1)]));
        quarter_1 = [quarter_1;set1_d(set1_d~=0)];
    end
    if ~isempty(find(global_auroc_cc{i}<=d(2) & global_auroc_cc{i}>d(1)))
        set2 = find(global_auroc_cc{i}<=d(2) & global_auroc_cc{i}>d(1));
        set2_d = triu(pdist2([global_xes{i}(set2),global_yes{i}(set2)],[global_xes{i}(set2),global_yes{i}(set2)]));
        quarter_2 = [quarter_2;set2_d(set2_d~=0)];
    end
    if ~isempty(find(global_auroc_cc{i}<=d(3) & global_auroc_cc{i}>d(2)))
        set3 = find(global_auroc_cc{i}<=d(3) & global_auroc_cc{i}>d(2));
        set3_d = triu(pdist2([global_xes{i}(set3),global_yes{i}(set3)],[global_xes{i}(set3),global_yes{i}(set3)]));
        quarter_3 = [quarter_3;set3_d(set3_d~=0)];
    end
    if ~isempty(find(global_auroc_cc{i}>d(3)))
        set4 = find(global_auroc_cc{i}>d(3));
        set4_d = triu(pdist2([global_xes{i}(set4),global_yes{i}(set4)],[global_xes{i}(set4),global_yes{i}(set4)]));
        quarter_4 = [quarter_4;set4_d(set4_d~=0)];
    end
        
end

figure; plot([0:25:500],histc(quarter_1,[0:25:500])/numel(quarter_1),'linewidth',4);
hold on; plot([0:25:500],histc(quarter_2,[0:25:500])/numel(quarter_2),'linewidth',4); 
plot([0:25:500],histc(quarter_3,[0:25:500])/numel(quarter_3),'linewidth',4); 
plot([0:25:500],histc(quarter_4,[0:25:500])/numel(quarter_4),'linewidth',4)

set(gca,'XTickLabel',[0:25:500])
legend({'Bottom quartile','3rd quartile','2nd quartile','Top quartile'})
set(gca,'TickDir','out','FontSize',16,'LineWidth',2);
xlabel('Average distance between pairs (\mum)');
ylabel('Fraction of pairs');
box off;

%% PANEL G-H

% The matrices sampled_str_intensity and sampled_gpe_intensity contain intensities from
% a set of experiments used to compare str and gpe

sampled_gpe_intensity=all_intensities_gpe;

% Binning data
df_sampled_str_intensity = 100*diff(sampled_str_intensity,[],1);
df_sampled_gpe_intensity = 100*diff(sampled_gpe_intensity,[],1);

newY=[];
for i = 1:size(df_sampled_str_intensity,2)
    for j = 1:2:40
       newY(j,i) = mean(df_sampled_str_intensity([j,j+1],i));
    end
end
newY = newY([1:2:40],:);

df_binned_str = newY;

newY=[];
for i = 1:size(df_sampled_gpe_intensity,2)
    for j = 1:2:40
       newY(j,i) = mean(df_sampled_gpe_intensity([j,j+1],i));
    end 
end
newY = newY([1:2:40],:);

df_binned_gpe = newY;

figure; plot(mean(df_binned_str,2),'-o'); hold on
plot(mean(df_binned_gpe,2),'-o')
set(gca,'xcolor','w')
box off
ylabel('Derivative of \DeltaF/F')
legend({'Striatum','GPe'})
%
stimframe = 16;

figure; 
subplot(1,2,1);
histpoints({df_binned_gpe(stimframe-1,:),df_binned_gpe(stimframe,:),df_binned_gpe(stimframe+1,:)},'markersize',4,'palette',matlabcolors); 
histpoints({df_binned_gpe(stimframe-1,:),df_binned_gpe(stimframe,:),df_binned_gpe(stimframe+1,:)},'markersize',4,'palette',matlabcolors);

histpoints({df_binned_gpe(stimframe-1,:),df_binned_gpe(stimframe,:),df_binned_gpe(stimframe+1,:)},'box','palette',matlabcolors,'ci'); ylim(100*[-5,30]*10^-3)
histpoints({df_binned_gpe(stimframe-1,:),df_binned_gpe(stimframe,:),df_binned_gpe(stimframe+1,:)},'box','palette',matlabcolors,'ci');
ylabel('\DeltaF/F (per time point)')


subplot(1,2,2);
histpoints({df_binned_str(stimframe-1,:),df_binned_str(stimframe,:),df_binned_str(stimframe+1,:)},'markersize',4,'palette',matlabcolors); 
histpoints({df_binned_str(stimframe-1,:),df_binned_str(stimframe,:),df_binned_str(stimframe+1,:)},'markersize',4,'palette',matlabcolors);

histpoints({df_binned_str(stimframe-1,:),df_binned_str(stimframe,:),df_binned_str(stimframe+1,:)},'box','palette',matlabcolors,'ci'); ylim(100*[-5,30]*10^-3)
histpoints({df_binned_str(stimframe-1,:),df_binned_str(stimframe,:),df_binned_str(stimframe+1,:)},'box','palette',matlabcolors,'ci');
set(gca,'ycolor','w')

matrix = [df_binned_gpe(stimframe-1,:),df_binned_gpe(stimframe,:),df_binned_gpe(stimframe+1,:),df_binned_str(stimframe-1,:),df_binned_str(stimframe,:),df_binned_str(stimframe+1,:)];
code1 = [1*ones(1,(494)),2*ones(1,(494)),1*ones(1,(494)),1*ones(1,(84)),2*ones(1,(84)),1*ones(1,(84))];
code2 = [3*ones(1,(494)),3*ones(1,(494)),3*ones(1,(494)),4*ones(1,(84)),4*ones(1,(84)),4*ones(1,(84))];

anovan(matrix,{code1,code2},'interaction')

%%

% Code for detrend2

function fitdata = detrend2(varargin)
    
    % Jozsef Meszaros April 10,2018
    
    % Given a matrix containing rows of Y's
    % and a second argument specifying the number of 
    % data points to regress against 
    %
    % What it accomplishes is a a subtraction of a baseline 
    % trend that is only present in the first n points
    % where n is specified as varargin{2}
    
    data = varargin{1};
    tofit = varargin{2};
    
    for i = 1:size(data,1)
        
       tmp = data(i,:);
       coeffs = polyfit([0:tofit-1],tmp([1:tofit]),1);
       tmp = (tmp - polyval(coeffs,[1:numel(tmp)]-1))./mean(polyval(coeffs,[1:numel(tmp)]-1));
       fitdata(i,:) = tmp;
       
    end
end

%%

function varargout = histpoints(varargin)


% varargout = histpoints(varargin)
%
% Input a cell array containing vectors
% with data
%
% {[data1],[data2],[data3]} and histpoints will 
% return a scatter plot with data values on y-axis
% spread by an amount proportional to the marginal probability
%
% use optional tag 'palette' to specify colors
%
% other options:
% 'lineup'
% 'paired'
% 'box'
% 'boxalpha'
% 'gamma'
% 'marker'
% 'markersize'


    palette = cell2mat(varargin(1+find(strcmp([varargin],'palette'))));
    
    if find(strcmp(varargin,'palette')==1); palette = varargin{find(strcmp(varargin,'palette')==1)+1}; else count=1; for i = [60,240,300,100,280,340,140,320]; palette(count,:) = hsl2rgb([(i)/360,.7,.7]); count=count+1; end; end
    if find(strcmp(varargin,'lineup')==1); lineup = 1; else lineup = []; end
    if find(strcmp(varargin,'paired')==1); paired = 1; else paired = []; end
    if find(strcmp(varargin,'box')==1); boxopt = 1; else boxopt = []; end
    if find(strcmp(varargin,'gamma')==1); gamma = varargin{find(strcmp(varargin,'gamma')==1)+1}; else gamma = 0.5; end
    if find(strcmp(varargin,'boxalpha')==1); boxalpha = varargin{find(strcmp(varargin,'boxalpha')==1)+1}; else boxalpha = 1; end
    if find(strcmp(varargin,'marker')==1); marker = varargin{find(strcmp(varargin,'marker')==1)+1}; else marker = 'o'; end
    if find(strcmp(varargin,'markersize')==1); markersize = varargin{find(strcmp(varargin,'markersize')==1)+1}; else markersize = 12; end
    if find(strcmp(varargin,'ci')==1); useci=1; else useci=0; end
    
    data = varargin{1};
    
    % Let user specify the sizes of markers if the second argument is the
    % same size as the data
    if nargin>1 & size(varargin{2}) == size(data); markersize = varargin{2}; end
    
    for i = 1:size(data,2)
        dummy = data{i};
        [r,c] = find(isnan(dummy)==1);
        dummy = dummy(:,setxor([1:size(dummy,2)],c))
        data{i} = dummy;
    end
        
    %%% Design histogram layout for plots %%%%%
    switch isempty(boxopt)
        case 1
            for i = 1:size(data,2)
                
                % Sort the data by magnitude (for the
                % interpolation/binning)
                
                if numel(markersize)==1;
                    dummysort = sort(data{i});
                else
                    dummysort = sortrows([data{i}',markersize{i}'],1);
                    markersort = dummysort(:,2);
                    dummysort = dummysort(:,1);
                end
                
                % If the data is lined up, it won't bulge out with a
                % Gaussian to display the data
                
                if isempty(lineup)
                    
                    dummyfdbin = 2*numel(data{i})^(-1/3)*(prctile(data{i},75)-prctile(data{i},25)); % Freedman Diaconis binning
                    rng = linspace(dummysort(1),dummysort(end),max(fix((dummysort(end)-dummysort(1))/dummyfdbin),2));
                    distr = interp1(rng,histc(dummysort,rng),[min(dummysort):range(dummysort)/numel(dummysort):max(dummysort)]);

                    distr = distr([1:numel(distr)-1]);
                    distr(isnan(distr))=0;

                    if numel(markersize)==1
                        
                        plot(i+.25*(sign(0.5-rand(1,numel(distr))).*rand(1,numel(distr*.5)).*mat2gray(smooth(distr,5)',[min(distr),max(distr)])),...
                            dummysort,'o','markerfacecolor',palette(i,:),'markeredgecolor','k','markersize',markersize,'linewidth',1)
                    
                    else

                        xes = i+.25*(sign(0.5-rand(1,numel(distr))).*rand(1,numel(distr*.5)).*mat2gray(smooth(distr,5)',[min(distr),max(distr)]));
                        yes = dummysort;

                        for j = 1:numel(dummysort);
                            plot(xes(j),yes(j),'o','markerfacecolor',palette(i,:),'markeredgecolor','k','markersize',markersort(j),'linewidth',1); hold on;
                        end
                    end

                else
                    
                    % Pairing the data with a line 
                    
                    if ~isempty(paired) & i == 1;

                        %palette = cubehelix(50,'gamma',gamma);
                        %palette = palette([1:3:end],:);

                        for j = 1:numel(data{1});

                           line([1,2],[data{1}(j),data{2}(j)],'linewidth',0.3,'color','k'); hold on;

                           plot(1,data{1}(j),marker,'markerfacecolor',palette(j,:),'markeredgecolor','k','markersize',markersize,'linewidth',1);
                           plot(2,data{2}(j),marker,'markerfacecolor',palette(j,:),'markeredgecolor','k','markersize',markersize,'linewidth',1);

                        end
                    end
                    hold on;

                    %plot(i,data{i},'o','markerfacecolor',palette(i,:),'markeredgecolor','k','markersize',12,'linewidth',1);

                end

                hold on;

            end
            
        case 0
           
            % Box defaults
            boxwidth = .25;
            boxcenter = .5;
            linewidth = 2;
            
           for i = 1:size(data,2)
               
               % Box variables
               if useci==1
                   ci95 = @(x) norminv([0.025 0.975],mean(x),std(x)/sqrt(numel(x)))
                   
                   civalues = deal(ci95(data{i}));
                   boxbottom = civalues(1);
                   boxtop = civalues(2);
                   
                   line([i,i],[boxbottom,boxtop],'color','k','linewidth',2);
                   line([i-boxwidth,i+boxwidth],[mean(data{i}),mean(data{i})],'color','k','linewidth',2);
                   line([i-boxwidth,i+boxwidth],[boxbottom,boxbottom],'color','k','linewidth',2);
                   line([i-boxwidth,i+boxwidth],[boxtop,boxtop],'color','k','linewidth',2);
                   
                   %boxbottom = prctile(data{i},5);
                   %boxtop = prctile(data{i},95);

                   %line([i,i],[prctile(data{i},25),boxbottom],'color','k','linewidth',2);
                   %line([i,i],[prctile(data{i},75),boxtop],'color','k','linewidth',2);

                   %line([i-boxwidth,i+boxwidth],[prctile(data{i},75),prctile(data{i},75)],'color','k','linewidth',2);
                   %line([i-boxwidth,i+boxwidth],[prctile(data{i},25),prctile(data{i},25)],'color','k','linewidth',2);

                   %line([i-boxwidth,i+boxwidth],[boxtop,boxtop],'color','k','linewidth',2);
                   %line([i-boxwidth,i+boxwidth],[boxbottom,boxbottom],'color','k','linewidth',2);

                   %patch([i-boxwidth,i+boxwidth,i+boxwidth,i-boxwidth],...
                   %[prctile(data{i},25),prctile(data{i},25),prctile(data{i},75),prctile(data{i},75)],...
                   %palette(i,:),'facealpha',boxalpha); hold on;

                   %line([i-boxwidth,i+boxwidth],[mean(data{i}),mean(data{i})],'color','k','linewidth',2);
                   %line([i-boxwidth,i+boxwidth],[mean(data{i}),mean(data{i})],'color','k','linewidth',2);
               else
                   boxbottom = mean(data{i})-std(data{i})/sqrt(numel(data{i}));
                   boxtop = mean(data{i})+std(data{i})/sqrt(numel(data{i}));

                   line([i,i],[mean(data{i})-2*std(data{i})/sqrt(numel(data{i})),boxbottom],'color','k','linewidth',2);
                   line([i,i],[mean(data{i})+2*std(data{i})/sqrt(numel(data{i})),boxtop],'color','k','linewidth',2);

                   line([i-boxwidth,i+boxwidth],[mean(data{i})-2*std(data{i})/sqrt(numel(data{i})),mean(data{i})-2*std(data{i})/sqrt(numel(data{i}))],'color','k','linewidth',2);
                   line([i-boxwidth,i+boxwidth],[mean(data{i})+2*std(data{i})/sqrt(numel(data{i})),mean(data{i})+2*std(data{i})/sqrt(numel(data{i}))],'color','k','linewidth',2);

                   patch([i-boxwidth,i+boxwidth,i+boxwidth,i-boxwidth],...
                   [boxbottom,boxbottom,boxtop,boxtop],...
                   palette(i,:),'facealpha',boxalpha); hold on;

                   line([i-boxwidth,i+boxwidth],[mean(data{i}),mean(data{i})],'color','k','linewidth',2);
                   line([i-boxwidth,i+boxwidth],[mean(data{i}),mean(data{i})],'color','k','linewidth',2);
               end
               
           end
            
    end
  
    
    xlim([0,size(data,2)+1]);
    box off;
    set(gca,'XColor','w','YColor','k','TickDir','out','FontName','arial','FontSize',12)
    
end
